# Supplementary material for: Variation of Immune Cell Responses in Humans Reveals Sex-Specific Coordinated Signaling Across Cell Types
Source: Front Immunol. 2022 Mar 28;13:867016. doi: 10.3389/fimmu.2022.867016 (PMC8995898; doi:10.3389/fimmu.2022.867016)
Supplement: Supplementary Table 1 — Mass cytometry antibodies. Antigen, clone, label, vendor and catalog number, and staining concentration of extracellular antibodies (tab 1) and intracellular antibodies (tab 2) used for mass cytometry staining. *At time of rehydration, surface cocktail was supplemented with 8.64 µl of CD4 #201 (OKT4) per 12 LyoSpheres to increase signal. [file Table_1.xlsx]

## Sheet: Tab 1 Extracellular Antibodies
Antigen	Clone	Label	Vendor and Catalog	Staining Concentration (µg/ml)
CD45	HI30	115	Biolegend 304002	3.25
CD235a	HIR2	113	Biolegend 306602	0.67
CD61	VI-PL2	140	Biolegend 336402	5.37
CD66	YTH71.3	158	Pierce MA1-36189	3.41
CD19	J3-119	173	Beckman Coulter IM1313	1.79
IgM	G20-127	174	BD 555780	2.68
HLA-DR	Immu357	176	Beckman Coulter Immu357	0.34
CD1c	AD5-8E7	162	Miltenyi (Custom)	1.34
BDCA3	1A4	164	BD 559780	4.31
CD123	7G3	148	BD 554527	1.34
CCR7	150503	171	R&D MAB197-100	7.01
CD3	SP34.2	157	BD 551916	2.68
CD4*	OKT4	156	Biolegend 317402	1.25
CD8	RPA-T8	155	Biolegend 301002	1.41
CD45RA	HI100	166	Biolegend 304102	2.68
CD11b	ICRF44	153	Biolegend 301302	7.16
CD11c	Bu15	143	Biolegend 337202	1.34
CD14	M5E2	151	Biolegend 301802	10.73
CD16	3G8	159	Biolegend 302033	2.68
CD33	AC104.3E3	142	Miltenyi (Custom)	3.58
CD56	NCAM16.2	175	BD 559043	1.79
CD7	M-T701	141	BD 555359	5.37
CD161	HP-G310	168	Biolegend 339902	5.37

## Sheet: Tab 2 Intracellular Antibodies
Antigen	Clone	Label	Vendor and Catalog Number	Staining Concentration (ug/ml)
STAT1 pY701	4a	147	BD Biosciences 612233	5.82
STAT3 pY705	4	139	BD Biosciences 612357	5.82
STAT4 pY693	38	170	BD Biosciences 612738	5.66
STAT5 pY694	47	149	BD Biosciences 611965	5.37
STAT6 pY691	18	165	BD Biosciences 611597	5.38
Ki67	SolA15	169	Thermo Fisher 14-5698-82	3.36
Erk1/2 pT202/Y204	D13.14.4E	152	CST 4370	16.44
MAPKAPK2 pT334	27B7	144	CST 3007	2.29
CREB pS133	87G3	145	CST 9198	7.24
IkBa amino-terminal	L35A5	163	CST 4814	3.79
TBK1/NAK pS172	D52C2	161	CST 5483	10.78
S6 pS235/236	2F9	150	CST 4856	13.15
Zap70/Syk pY319/Y352	17a	160	BD Biosciences 612574	2.14
4E-BP1 pT37/46	236B4	172	CST 2855	3.13
PLCγ2 pY759	K86-689.37	146	BD Biosciences (Custom)	2.18
P38 pT180/Y182	36/p38	154	BD Biosciences 612289	3.56
FoxP3	PCH101	167	Thermo Fisher 14-4776-82	10.55
