# Supplementary material for: Variation of Immune Cell Responses in Humans Reveals Sex-Specific Coordinated Signaling Across Cell Types
Source: Front Immunol. 2022 Mar 28;13:867016. doi: 10.3389/fimmu.2022.867016 (PMC8995898; doi:10.3389/fimmu.2022.867016)
Supplement: Supplementary Table 2 — Demographics of human donors. Age (years), height (cm), weight (kg), and BMI information of 39 females and 44 male human donors. [file Table_2.xlsx]

## Sheet: Sheet1
		Mean	SD	Min	Max
Female (n = 39)	Age (years)	38.1579	11.1271	22	63
	Height (cm)	164.839	6.16124	152.4	177.8
	Weight (kg)	71.8072	18.7631	51.7096	127.006
	BMI	26.319	6.01567	19.5734	42.5855
Male (n = 44)	Age (years)	33.8636	11.5529	19	61
	Height (cm)	176.588	9.27189	152.4	193.04
	Weight (kg)	81.5436	15.9501	54.8847	151.5
	BMI	26.1518	4.44297	19.629	40.6669
Total (n = 86)	Age (years)	35.8537	11.4914	19	63
	Height (cm)	171.067	9.87277	152.4	193.04
	Weight (kg)	76.9687	17.9013	51.7096	151.5
	BMI	26.2304	5.20852	19.5734	42.5855
*one inidivudal we do not have information about
