# Supplementary material for: Variation of Immune Cell Responses in Humans Reveals Sex-Specific Coordinated Signaling Across Cell Types
Source: Front Immunol. 2022 Mar 28;13:867016. doi: 10.3389/fimmu.2022.867016 (PMC8995898; doi:10.3389/fimmu.2022.867016)
Supplement: Supplementary Table 4 — Module assignments. [file Table_4.xlsx]

## Sheet: Sheet1
	Condition_Feature	Module number	Module type
1	IFNa2_B.Cells_pSTAT1	1	Signaling pathway dominant
2	IFNa2_CD4.T.cells_pSTAT1	1	Signaling pathway dominant
3	IFNa2_CD8.T.cells_pSTAT1	1	Signaling pathway dominant
4	IFNa2_cDCs_pSTAT1	1	Signaling pathway dominant
5	IFNa2_NK.Cells_pSTAT1	1	Signaling pathway dominant
6	IFNb_B.Cells_pSTAT1	1	Signaling pathway dominant
7	IFNb_CD4.T.cells_pSTAT1	1	Signaling pathway dominant
8	IFNb_CD8.T.cells_pSTAT1	1	Signaling pathway dominant
9	IFNb_cDCs_pSTAT1	1	Signaling pathway dominant
10	IFNb_NK.Cells_pSTAT1	1	Signaling pathway dominant
11	IFNg_B.Cells_pSTAT1	1	Signaling pathway dominant
12	IFNg_cDCs_pSTAT1	1	Signaling pathway dominant
13	IL.6_CD4.T.cells_pSTAT1	1	Signaling pathway dominant
14	IL.6_CD8.T.cells_pSTAT1	1	Signaling pathway dominant
15	IFNa2_basophils_pSTAT1	2	Signaling pathway dominant
16	IFNb_basophils_pSTAT1	2	Signaling pathway dominant
17	PMAIono_basophils_pSTAT1	2	Signaling pathway dominant
18	PMAIono_CD14..Monocytes_pSTAT1	2	Signaling pathway dominant
19	PMAIono_B.Cells_pCREB	3	Stimuli dominant
20	PMAIono_B.Cells_pErk1.2	3	Stimuli dominant
21	PMAIono_B.Cells_pMAPKAPK2	3	Stimuli dominant
22	PMAIono_basophils_pErk1.2	3	Stimuli dominant
23	PMAIono_CD4.T.cells_pCREB	3	Stimuli dominant
24	PMAIono_CD4.T.cells_pErk1.2	3	Stimuli dominant
25	PMAIono_CD8.T.cells_pCREB	3	Stimuli dominant
26	PMAIono_CD8.T.cells_pErk1.2	3	Stimuli dominant
27	CD40L_B.Cells_IkBa	4	Signaling pathway dominant
28	LPS_CD14..Monocytes_IkBa	4	Signaling pathway dominant
29	LPS_cDCs_IkBa	4	Signaling pathway dominant
30	R848_CD14..Monocytes_IkBa	4	Signaling pathway dominant
31	R848_cDCs_IkBa	4	Signaling pathway dominant
32	TNFa_CD14..Monocytes_IkBa	4	Signaling pathway dominant
33	TNFa_CD4.T.cells_IkBa	4	Signaling pathway dominant
34	TNFa_CD8.T.cells_IkBa	4	Signaling pathway dominant
35	TNFa_cDCs_IkBa	4	Signaling pathway dominant
36	TNFa_NK.Cells_IkBa	4	Signaling pathway dominant
37	Anthrax_basophils_pErk1.2	5	Stimuli dominant
38	Anthrax_basophils_pP38	5	Stimuli dominant
39	Anthrax_CD14..Monocytes_pErk1.2	5	Stimuli dominant
40	Anthrax_CD14..Monocytes_pP38	5	Stimuli dominant
41	Anthrax_CD16..Monocytes_pErk1.2	5	Stimuli dominant
42	IFNa2_CD14..Monocytes_pSTAT1	6	Signaling pathway dominant
43	IFNa2_CD16..Monocytes_pSTAT1	6	Signaling pathway dominant
44	IFNb_CD14..Monocytes_pSTAT1	6	Signaling pathway dominant
45	IFNb_CD16..Monocytes_pSTAT1	6	Signaling pathway dominant
46	IFNg_CD14..Monocytes_pSTAT1	6	Signaling pathway dominant
47	IFNg_CD16..Monocytes_pSTAT1	6	Signaling pathway dominant
48	GM.CSF_basophils_pCREB	7	Signaling pathway dominant
49	GM.CSF_basophils_pErk1.2	7	Signaling pathway dominant
50	GM.CSF_basophils_pP38	7	Signaling pathway dominant
51	GM.CSF_CD14..Monocytes_pErk1.2	7	Signaling pathway dominant
52	GM.CSF_CD16..Monocytes_pCREB	7	Signaling pathway dominant
53	GM.CSF_CD16..Monocytes_pErk1.2	7	Signaling pathway dominant
54	GM.CSF_Neutrophils_pErk1.2	7	Signaling pathway dominant
55	IL.6_CD14..Monocytes_pErk1.2	7	Signaling pathway dominant
56	LPS_CD14..Monocytes_pErk1.2	7	Signaling pathway dominant
57	LPS_CD14..Monocytes_pP38	7	Signaling pathway dominant
58	LPS_CD16..Monocytes_pP38	7	Signaling pathway dominant
59	PMAIono_CD14..Monocytes_pErk1.2	7	Signaling pathway dominant
60	R848_CD14..Monocytes_pErk1.2	7	Signaling pathway dominant
61	R848_CD14..Monocytes_pP38	7	Signaling pathway dominant
62	R848_CD16..Monocytes_pCREB	7	Signaling pathway dominant
63	R848_CD16..Monocytes_pP38	7	Signaling pathway dominant
64	R848_Neutrophils_pP38	7	Signaling pathway dominant
65	TNFa_Neutrophils_pP38	7	Signaling pathway dominant
66	GM.CSF_CD14..Monocytes_pSTAT5	8	Signaling pathway dominant
67	GM.CSF_CD16..Monocytes_pSTAT5	8	Signaling pathway dominant
68	GM.CSF_cDCs_pSTAT5	8	Signaling pathway dominant
69	GM.CSF_Neutrophils_pSTAT5	8	Signaling pathway dominant
70	IFNa2_B.Cells_pSTAT5	8	Signaling pathway dominant
71	IFNa2_B.Cells_pSTAT6	8	Signaling pathway dominant
72	IFNa2_CD14..Monocytes_pSTAT5	8	Signaling pathway dominant
73	IFNa2_CD14..Monocytes_pSTAT6	8	Signaling pathway dominant
74	IFNa2_CD16..Monocytes_pSTAT5	8	Signaling pathway dominant
75	IFNa2_CD16..Monocytes_pSTAT6	8	Signaling pathway dominant
76	IFNb_B.Cells_pSTAT5	8	Signaling pathway dominant
77	IFNb_B.Cells_pSTAT6	8	Signaling pathway dominant
78	IFNb_CD14..Monocytes_pSTAT5	8	Signaling pathway dominant
79	IFNb_CD14..Monocytes_pSTAT6	8	Signaling pathway dominant
80	IFNb_CD16..Monocytes_pSTAT5	8	Signaling pathway dominant
81	IFNb_CD16..Monocytes_pSTAT6	8	Signaling pathway dominant
82	IFNb_cDCs_pSTAT5	8	Signaling pathway dominant
83	IFNb_cDCs_pSTAT6	8	Signaling pathway dominant
84	IFNb_Neutrophils_pSTAT5	8	Signaling pathway dominant
85	IFNg_CD14..Monocytes_pSTAT5	8	Signaling pathway dominant
86	IFNg_CD16..Monocytes_pSTAT5	8	Signaling pathway dominant
87	IFNg_Neutrophils_pSTAT5	8	Signaling pathway dominant
88	IL.2_CD4.T.cells_pSTAT5	8	Signaling pathway dominant
89	IL.2_CD8.T.cells_pSTAT5	8	Signaling pathway dominant
90	IL.2_NK.Cells_pSTAT5	8	Signaling pathway dominant
91	GM.CSF_cDCs_pCREB	9	Stimuli dominant
92	GM.CSF_cDCs_pErk1.2	9	Stimuli dominant
93	LPS_cDCs_pCREB	9	Stimuli dominant
94	R848_cDCs_pCREB	9	Stimuli dominant
95	TNFa_CD14..Monocytes_pMAPKAPK2	9	Stimuli dominant
96	TNFa_CD14..Monocytes_pP38	9	Stimuli dominant
97	TNFa_CD14..Monocytes_pTBK1	9	Stimuli dominant
98	TNFa_CD16..Monocytes_pCREB	9	Stimuli dominant
99	TNFa_CD16..Monocytes_pErk1.2	9	Stimuli dominant
100	TNFa_CD16..Monocytes_pMAPKAPK2	9	Stimuli dominant
101	TNFa_CD16..Monocytes_pP38	9	Stimuli dominant
102	TNFa_CD16..Monocytes_pTBK1	9	Stimuli dominant
103	TNFa_cDCs_pCREB	9	Stimuli dominant
104	TNFa_cDCs_pErk1.2	9	Stimuli dominant
105	TNFa_cDCs_pMAPKAPK2	9	Stimuli dominant
106	TNFa_cDCs_pP38	9	Stimuli dominant
107	TNFa_cDCs_pTBK1	9	Stimuli dominant
108	TNFa_NK.Cells_pCREB	9	Stimuli dominant
109	TNFa_NK.Cells_pP38	9	Stimuli dominant
110	IFNa2_CD4.T.cells_pSTAT4	10	Signaling pathway dominant
111	IFNa2_CD4.T.cells_pSTAT5	10	Signaling pathway dominant
112	IFNa2_CD4.T.cells_pSTAT6	10	Signaling pathway dominant
113	IFNa2_CD8.T.cells_pSTAT4	10	Signaling pathway dominant
114	IFNa2_CD8.T.cells_pSTAT5	10	Signaling pathway dominant
115	IFNa2_cDCs_pSTAT5	10	Signaling pathway dominant
116	IFNa2_cDCs_pSTAT6	10	Signaling pathway dominant
117	IFNa2_NK.Cells_pSTAT4	10	Signaling pathway dominant
118	IFNb_basophils_pSTAT6	10	Signaling pathway dominant
119	IFNb_CD4.T.cells_pSTAT4	10	Signaling pathway dominant
120	IFNb_CD4.T.cells_pSTAT5	10	Signaling pathway dominant
121	IFNb_CD4.T.cells_pSTAT6	10	Signaling pathway dominant
122	IFNb_CD8.T.cells_pSTAT4	10	Signaling pathway dominant
123	IFNb_CD8.T.cells_pSTAT5	10	Signaling pathway dominant
124	IFNb_CD8.T.cells_pSTAT6	10	Signaling pathway dominant
125	IFNb_NK.Cells_pSTAT4	10	Signaling pathway dominant
126	IFNb_NK.Cells_pSTAT5	10	Signaling pathway dominant
127	IFNb_NK.Cells_pSTAT6	10	Signaling pathway dominant
128	IL.4_B.Cells_pSTAT6	10	Signaling pathway dominant
129	IL.4_CD14..Monocytes_pSTAT6	10	Signaling pathway dominant
130	IL.4_CD16..Monocytes_pSTAT6	10	Signaling pathway dominant
131	IL.4_CD4.T.cells_pSTAT6	10	Signaling pathway dominant
132	IL.4_CD8.T.cells_pSTAT6	10	Signaling pathway dominant
133	IL.4_cDCs_pSTAT6	10	Signaling pathway dominant
134	IL.4_Neutrophils_pSTAT6	10	Signaling pathway dominant
135	IL.4_NK.Cells_pSTAT6	10	Signaling pathway dominant
136	IL.6_CD4.T.cells_pSTAT5	10	Signaling pathway dominant
137	CD40L_B.Cells_pCREB	11	Mixed
138	CD40L_B.Cells_pErk1.2	11	Mixed
139	CD40L_B.Cells_pMAPKAPK2	11	Mixed
140	CD40L_B.Cells_pP38	11	Mixed
141	CD40L_B.Cells_pTBK1	11	Mixed
142	GM.CSF_CD14..Monocytes_pMAPKAPK2	11	Mixed
143	GM.CSF_CD16..Monocytes_pMAPKAPK2	11	Mixed
144	GM.CSF_cDCs_pP38	11	Mixed
145	GM.CSF_Neutrophils_pMAPKAPK2	11	Mixed
146	IFNg_cDCs_pSTAT5	11	Mixed
147	IL.4_B.Cells_pSTAT5	11	Mixed
148	IL.6_CD14..Monocytes_pSTAT3	11	Mixed
149	LPS_CD14..Monocytes_pMAPKAPK2	11	Mixed
150	LPS_CD14..Monocytes_pTBK1	11	Mixed
151	LPS_CD16..Monocytes_pErk1.2	11	Mixed
152	LPS_CD16..Monocytes_pMAPKAPK2	11	Mixed
153	LPS_CD16..Monocytes_pTBK1	11	Mixed
154	LPS_cDCs_pErk1.2	11	Mixed
155	LPS_cDCs_pMAPKAPK2	11	Mixed
156	LPS_cDCs_pP38	11	Mixed
157	LPS_cDCs_pTBK1	11	Mixed
158	LPS_Neutrophils_pMAPKAPK2	11	Mixed
159	LPS_Neutrophils_pP38	11	Mixed
160	PMAIono_CD16..Monocytes_pErk1.2	11	Mixed
161	PMAIono_cDCs_pCREB	11	Mixed
162	PMAIono_cDCs_pErk1.2	11	Mixed
163	R848_CD14..Monocytes_pMAPKAPK2	11	Mixed
164	R848_CD14..Monocytes_pTBK1	11	Mixed
165	R848_CD16..Monocytes_pErk1.2	11	Mixed
166	R848_CD16..Monocytes_pMAPKAPK2	11	Mixed
167	R848_CD16..Monocytes_pTBK1	11	Mixed
168	R848_cDCs_pErk1.2	11	Mixed
169	R848_cDCs_pMAPKAPK2	11	Mixed
170	R848_cDCs_pP38	11	Mixed
171	R848_cDCs_pTBK1	11	Mixed
172	R848_Neutrophils_pMAPKAPK2	11	Mixed
173	TNFa_Neutrophils_pMAPKAPK2	11	Mixed
174	Anthrax_CD14..Monocytes_IkBa	Unassigned
175	Anthrax_CD14..Monocytes_pTBK1	Unassigned
176	Anthrax_CD16..Monocytes_pTBK1	Unassigned
177	Anthrax_cDCs_IkBa	Unassigned
178	Anthrax_cDCs_pErk1.2	Unassigned
179	GM.CSF_basophils_pMAPKAPK2	Unassigned
180	GM.CSF_basophils_pSTAT5	Unassigned
181	IFNa2_basophils_pSTAT5	Unassigned
182	IFNb_basophils_pSTAT5	Unassigned
183	IFNg_basophils_pSTAT5	Unassigned
184	IL.12_NK.Cells_pSTAT4	Unassigned
185	IL.2_NK.Cells_pErk1.2	Unassigned
186	IL.2_NK.Cells_pSTAT6	Unassigned
187	LPS_basophils_pP38	Unassigned
188	LPS_CD14..Monocytes_p4E.BP1	Unassigned
189	LPS_CD16..Monocytes_p4E.BP1	Unassigned
190	LPS_Neutrophils_pTBK1	Unassigned
191	PMAIono_basophils_pCREB	Unassigned
192	PMAIono_CD14..Monocytes_p4E.BP1	Unassigned
193	PMAIono_CD16..Monocytes_pCREB	Unassigned
194	PMAIono_cDCs_IkBa	Unassigned
195	PMAIono_cDCs_p4E.BP1	Unassigned
196	PMAIono_cDCs_pSTAT1	Unassigned
197	PMAIono_Neutrophils_pCREB	Unassigned
198	R848_Neutrophils_pTBK1	Unassigned
199	TNFa_Neutrophils_pTBK1	Unassigned
