# Supplementary material for: Variation of Immune Cell Responses in Humans Reveals Sex-Specific Coordinated Signaling Across Cell Types
Source: Front Immunol. 2022 Mar 28;13:867016. doi: 10.3389/fimmu.2022.867016 (PMC8995898; doi:10.3389/fimmu.2022.867016)
Supplement: Supplementary Table 6 — Selected features and coefficients for lasso models. Selected features and coefficients for lasso model of sex (tab 1), sparse group lasso model of sex (tab 2), and for lasso model of module scores to predict sex (tab 3). [file Table_6.xlsx]

## Sheet: Tab 1 Lasso model
Lasso model features	Coefficient
(Intercept)	0.228368
Anthrax_CD14..Monocytes_pTBK1	0.230217
GM-CSF_CD16..Monocytes_pErk1.2	-0.127964
GM-CSF_Neutrophils_pErk1.2	-0.109782
IFNb_NK.Cells_pSTAT1	0.079948
LPS_CD14..Monocytes_pTBK1	0.120808
LPS_CD16..Monocytes_pP38	-0.098301
LPS_Neutrophils_pTBK1	0.138752
PMAIono_Neutrophils_pCREB	-1.72996
R848_Neutrophils_pP38	-0.115437

## Sheet: Tab 2 Sparse group lasso
	Immune Feature	Module	SGL_coefficients
1	GM.CSF_basophils_pMAPKAPK2	Unassigned	1.70242
2	IFNa2_basophils_pSTAT5	Unassigned	-1.03456
3	IFNb_basophils_pSTAT5	Unassigned	-1.39808
4	IL.2_NK.Cells_pErk1.2	Unassigned	1.10623
5	IL.2_NK.Cells_pSTAT6	Unassigned	0.877075
6	LPS_CD14..Monocytes_p4E.BP1	Unassigned	-0.560423
7	PMAIono_Neutrophils_pCREB	Unassigned	-5.92425
8	IFNb_CD8.T.cells_pSTAT1	1	1.37876
9	IFNb_NK.Cells_pSTAT1	1	0.680746
10	PMAIono_B.Cells_pMAPKAPK2	3	2.49706
11	PMAIono_CD8.T.cells_pCREB	3	1.32124
12	CD40L_B.Cells_IkBa	4	-0.554789
13	Anthrax_basophils_pP38	5	4.06675
14	Anthrax_CD14..Monocytes_pP38	5	0.441602
15	GM.CSF_basophils_pCREB	7	-1.57169
16	GM.CSF_basophils_pP38	7	-0.278224
17	GM.CSF_CD16..Monocytes_pErk1.2	7	-0.58094
18	IL.6_CD14..Monocytes_pErk1.2	7	-0.891623
19	LPS_CD16..Monocytes_pP38	7	-3.03396
20	R848_Neutrophils_pP38	7	-0.655154
21	TNFa_Neutrophils_pP38	7	-3.87881
22	GM.CSF_Neutrophils_pSTAT5	8	-1.48466
23	IFNb_Neutrophils_pSTAT5	8	-0.348565
24	IL.2_CD4.T.cells_pSTAT5	8	6.9485
25	IFNa2_CD4.T.cells_pSTAT6	10	0.752503
26	IFNa2_cDCs_pSTAT5	10	0.598627
27	IL.4_B.Cells_pSTAT6	10	0.0091394
28	IL.4_CD8.T.cells_pSTAT6	10	0.826159
29	IL.4_NK.Cells_pSTAT6	10	0.240082
30	CD40L_B.Cells_pErk1.2	11	-0.00717326
31	GM.CSF_CD14..Monocytes_pMAPKAPK2	11	1.41269
32	LPS_CD14..Monocytes_pTBK1	11	3.07086
33	PMAIono_CD16..Monocytes_pErk1.2	11	-4.04335
34	R848_CD14..Monocytes_pMAPKAPK2	11	0.0166027
35	R848_CD14..Monocytes_pTBK1	11	0.018684

## Sheet: Tab 3 module scores
Selected features	Coefficient
(Intercept)	0.608973
Module 1 score	1.09194
Module 5 score	0.237815
Module 7 score	-2.90715
